# Supplementary material for: An In-Depth Characterization of the Major Psoriasis Susceptibility Locus Identifies Candidate Susceptibility Alleles within an HLA-C Enhancer Element
Source: PLoS One. 2013 Aug 19;8(8):e71690. doi: 10.1371/journal.pone.0071690 (PMC3747202; doi:10.1371/journal.pone.0071690)
Supplement: Table S1 — Sequence coverage statistics for the two BAC clones spanning the refined PSORS1 locus. (XLSX) [file pone.0071690.s005.xlsx]

## Sheet: Table S1
	Table S1: Sequence coverage statistics for the two BAC clones spanning the refined PSORS1 locus
	BAC Clone id	Total n. of reads	Reads mapping to PGF	Reads mapping to COX	Reads mapping to DBB	Average read length	median length
	126L3	58353	53677	53695	53726	239.77	193
	14B24	66658	61910	61974	62053	241.56	196
	ALL	125011	115587	115669	175904	239.9	191
	Mean sequencing depth		107.3	107.8	111.2
