# Supplementary material for: An In-Depth Characterization of the Major Psoriasis Susceptibility Locus Identifies Candidate Susceptibility Alleles within an HLA-C Enhancer Element
Source: PLoS One. 2013 Aug 19;8(8):e71690. doi: 10.1371/journal.pone.0071690 (PMC3747202; doi:10.1371/journal.pone.0071690)
Supplement: Table S2 — Details of the 144 candidate PSORS1 variants. (XLSX) [file pone.0071690.s006.xlsx]

## Sheet: Table S2
	Table S2: Details of the 144 candidate PSORS1 variants
	dbSNP rsID	Category	Position*	HLA-Cw*0602 associated allele	Non-risk allele
	rs13203101	SNP	31154362	T	T
	rs12207404	SNP	31236201	A	G
	rs17885557	SNP	31237087	A	C
	rs697743	SNP	31238931	T	C / G
	rs1050414	SNP	31239506	G	C
	rs13203722	SNP	31240771	C	T
	rs13218306	SNP	31240932	A	C
	rs13191099	SNP	31241002	G	A
	rs28993433	DIV	31242137-31242138	(TCT)1	(TCT)2
	rs12205435	SNP	31242554	C	A
	rs12199223	SNP	31242731	A	T
	rs12192286	SNP	31242845	T	C
	rs13203895	SNP	31244082	T	C
	rs12209312	SNP	31244711	C	A
	rs10456057	SNP	31245534	G	A
	rs28993434	DIV	31247008-31247009	-	ACTCAGA
	rs12216025	SNP	31247319	C	T
	rs12208888	SNP	31247430	T	C
	rs13208617	SNP	31248819	T	C
	rs12189871	SNP	31251924	T	C
	rs12191877	SNP	31252925	T	C
	rs13214872	SNP	31255008	G	C
	rs9279088, rs35004142, rs6149510	MIXED	31259199-31259209	(GT)24TT(GT)5TT(GT)3	(GT)2AT(GT)24TT(GT)3
	rs9468928	SNP	31263043	G	A
	rs9468929	SNP	31263216	A	G
	rs28732109	SNP	31263297	A	G
	rs28732110	SNP	31263369	G	A
	rs28732111	SNP	31263372	T	C
	rs28732112	SNP	31263403	G	T
	rs28732113	SNP	31263475	G	T
	rs28732114	SNP	31263492	A	T
	rs28732115	SNP	31263536	C	G
	rs28732116	SNP	31263587	G	T
	rs28894983	SNP	31263640	T	C
	rs28894984	SNP	31263649	G	A
	rs35617225	DIV	31263719-31263720	AA	-
	rs2894207	SNP	31263751	C	T
	rs2394966	SNP	31263911	T	C
	rs2524140	MIXED	31264062	-	A / T
	rs28894985	SNP	31264234	A	G
	rs28894986	SNP	31264246	C	T
	rs35117400	MNV	31264302-31264303	CT	AG
	rs28894989	SNP	31264318	G	T
	rs28894990	SNP	31264319	T	G
	rs28893469	DIV	31264360-31264361	T	-
	rs28732117	SNP	31264598	G	A
	rs28993435	DIV	31264601-31264601	-	A
	rs9468930	SNP	31264610	G	A
	rs9468931	SNP	31264619	A	T
	rs9468932	SNP	31264823	A	G
	rs9468933	SNP	31265057	A	T
	rs56360820	DIV	31265447-31265463	-	TTCTGTCCCGAATCAGA
	rs13191519	SNP	31265752	C	T
	rs4406273	SNP	31266090	A	G
	rs6931569	SNP	31267117	G	A
	rs9380238	SNP	31268518	G	A
	rs9468934	SNP	31269029	A	G
	rs12211087	SNP	31269946	A	T
	rs9257062	SNP	31269967	G	A
	rs13200073	SNP	31271008	T	C
	rs13216197	SNP	31271018	C	T
	rs13200571	SNP	31271511	C	A
	rs7751729	SNP	31271936	T	C
	rs10484554	SNP	31274555	T	C
	rs4544954	SNP	31276109	A	G
	rs17192631	SNP	31276412	A	G
	rs12197373	SNP	31278722	G	A
	rs13194426	SNP	31278987	C	T
	rs28732119	SNP	31279001	T	C
	-	SNP	31279008	T	C
	-	MIXED	31279010	CCTGCCTCAGATTCAAACTGAATGCATGATATGCACTC	9,817 bp insertion
	rs28894991	SNP	31289033	A	C
	rs28894992	SNP	31289096	T	C
	rs28894993	SNP	31289714	T	G
	rs28807128	SNP	31290884	T	C
	rs28853326	SNP	31290885	G	A
	rs4544901	SNP	31291393	T	C
	rs4329105	SNP	31291607	A	G
	rs12198738	SNP	31291740	A	G
	rs9265328	MIXED	31294046	-	A / C / G
	rs12200324	SNP	31294092	T	C
	rs4394205	SNP	31294912	T	C
	rs12190876	SNP	31296369	C	A
	rs28732121	SNP	31296774	G	A
	rs13220849	SNP	n/a	G	T
	rs12196142	SNP	31296868	A	G
	-	SNP	n/a	T	C
	-	SNP	n/a	T	C
	-	SNP	n/a	C	G
	-	MIXED	n/a	C	G / -
	-	DIV	n/a	A	-
	-	SNP	31297561	T	C
	rs28752856	SNP	31298418	G	C / T
	rs143938612	DIV	31299037	-	A
	rs12208931	SNP	31299163	C	T
	rs17192757	SNP	31299466	A	G
	rs13192060	SNP	31299838	A	G
	rs13191852	SNP	31299882	G	A
	rs13195945	SNP	31300643	G	G
	rs13195715	SNP	31300694	A	A
	rs6908205	SNP	31301441	A	C
	rs4947306	SNP	31301987	G	A
	rs28893472	DIV	31302618-31302619	T	-
	rs28893473	MIXED	31302957-31302958	G	T / -
	rs28895002	SNP	31303196	A	G
	rs28732122	SNP	31303331	T	C
	rs28732123	SNP	31305016	A	G
	rs28895003	SNP	31305966	G	A
	rs28895006	SNP	31307176	G	C
	rs28895007	SNP	31307316	C	T
	rs28895008	SNP	31307883	A	G
	rs28753048	SNP	31307896	A	T / G
	rs28895009	SNP	31308550	G	A
	rs28895010	SNP	31308823	A	G
	rs28732125	SNP	31309082	T	A
	rs28732126	SNP	31309509	T	C
	rs28732127	SNP	31309620	A	G
	rs28380786	SNP	31309748	T	G
	rs28380803	SNP	31310076	T	G / C
	rs28895011	SNP	31310879	A	G
	rs28895012	SNP	31310891	C	T
	rs28732128	SNP	31311345	A	G
	rs28732129	SNP	31311560	C	G
	rs28383867	MIXED	31312303-31312304	CAACAAA	CAA / -
	rs28732131	SNP	31312625	C	T
	rs28732132	SNP	31312979	A	C
	rs28732133	SNP	31313415	G	T
	rs28732134	SNP	31313632	T	G
	rs28993443	DIV	31314008	-	C
	rs28732135	SNP	31315584	T	C
	rs28892599	DIV	31315585-31315586	-	G
	rs28895014	SNP	31315586	T	G
	rs28385398	SNP	31316391	A	G
	rs28732137	SNP	31316553	T	G
	rs28732138	SNP	31316699	A	G
	rs13193224	SNP	31317577	T	G
	rs6925809	SNP	31317857	C	T
	rs28579725	SNP	31318482	C	T
	rs28629780	SNP	31318488	C	T
	rs1811198	SNP	31319031	T	G
	rs9391844	SNP	31319119	G	A
	rs9391845	SNP	31319120	G	C
	rs28732140	SNP	31319606	A	G
	rs34105339	SNP	31320030	C	T
	* based on the hg19/GRCh37 assembly; n/a: position not available (the variant maps within a genomic segment that is deleted in the reference genome).
