# Supplementary material for: An In-Depth Characterization of the Major Psoriasis Susceptibility Locus Identifies Candidate Susceptibility Alleles within an HLA-C Enhancer Element
Source: PLoS One. 2013 Aug 19;8(8):e71690. doi: 10.1371/journal.pone.0071690 (PMC3747202; doi:10.1371/journal.pone.0071690)
Supplement: Table S3 — Distribution of PSORS1 active chromatin marks in control T lymphocytes. (XLSX) [file pone.0071690.s007.xlsx]

## Sheet: Table S3
	Table S3: Distribution of PSORS1 active chromatin marks in control T lymphocytes
					ChIP-Seq peaks
	Element	Coordinates (kb)	unmethylated CGIs	DHS	H3K4me1	H3K27ac
		31,145-31,149	√		√
	PSORS1-e1	31,164-31,168	√	√	√	√
	PSORS1-e2	31,169-31,174		√	√	√
		31,228-31,229		√	√
	PSORS1-e3	31,237-31,242	√	√	√	√
		31,275-31,277	√	√	√
		31,300-31,301		√	√
	The table lists all genomic segments including at least two features associated with open chromatin.
	Likely active enhancers are highlighted in bold. CGIs: CpG islands; DHS: DNA hypersensitivity sites.
	* The CGI annotated for this interval is partially methylated.
