# Supplementary material for: An In-Depth Characterization of the Major Psoriasis Susceptibility Locus Identifies Candidate Susceptibility Alleles within an HLA-C Enhancer Element
Source: PLoS One. 2013 Aug 19;8(8):e71690. doi: 10.1371/journal.pone.0071690 (PMC3747202; doi:10.1371/journal.pone.0071690)
Supplement: Table S4 — Sequence coverage statistics for the ChIP-Seq analysis of H3K4me1 and H3K27ac marks. (XLSX) [file pone.0071690.s008.xlsx]

## Sheet: Table S4
	Table S4: Sequence coverage statistics for the ChIP-Seq analysis of H3K4me1 and H3K27ac marks
			Sample 1			Sample 2
		Input	H3K4me1	H3K27ac	Input	H3K4me1	H3K27Ac
	Total number of reads	54139734	231868978	128671502	121587954	203525604	204839166
	Number of mapped reads (%)	52,147,627 (96)	227,478,973 (98)	126,026,981 (98)	116,878,731 (96)	199,601,688 (98)	196,461,276 (96)
	Number of uniquely mapped reads (%)	49,565,989 (92)	220,920,605 (95)	122,683,144 (95)	111,198,447 (91)	193,562,625 (95)	188,576,504 (92)
