# Supplementary material for: An In-Depth Characterization of the Major Psoriasis Susceptibility Locus Identifies Candidate Susceptibility Alleles within an HLA-C Enhancer Element
Source: PLoS One. 2013 Aug 19;8(8):e71690. doi: 10.1371/journal.pone.0071690 (PMC3747202; doi:10.1371/journal.pone.0071690)
Supplement: Table S5 — PCR primers and restriction enzymes used in the CoBRA analysis. (XLSX) [file pone.0071690.s009.xlsx]

## Sheet: Table S5
	Table S5: PCR primers and restriction enzymes used in the CoBRA analysis
	CpG island location	Oligonucleotide ID	Oligonucleotide Sequence	Restriction enzyme
	35kb upstream of HLA-C	CpG38.F	ATAGTTTTGTGTTATTTTTTTTATT	TaiI
		CpG38.R	CTACAA ACTCCTCAAATCACTTCTC
	upstream of HCG27	CpG41.F	GGT TTTTTAGTTGTGGGTTTTTTTT	TaqaI
		CpG41.R	TACCTTCAAACTTCTAATCTCCAAC
	upstream of POU5F1	CpG19.F	TAGTAGGATTAGGGGGATGTAAGAG	TaiI
		CpG19.R	TAACAACTCCAATCCAATAAAAACC
